# Supplementary material for: Exploiting Potential Biotechnological Applications of Poly-γ-glutamic Acid Low Molecular Weight Fractions Obtained by Membrane-Based Ultra-Filtration
Source: Polymers (Basel). 2022 Mar 16;14(6):1190. doi: 10.3390/polym14061190 (PMC8949788; doi:10.3390/polym14061190)
Supplement: Supplementary file 1 [file polymers-14-01190-s001.zip]

Archive with 1 entries (1 files):
- polymers-1591708-supplementary.pdf
